# Supplementary material for: Variations in Structure among Androecia and Floral Nectaries in the Inverted Repeat-Lacking Clade (Leguminosae: Papilionoideae)
Source: Plants (Basel). 2022 Feb 27;11(5):649. doi: 10.3390/plants11050649 (PMC8912580; doi:10.3390/plants11050649)
Supplement: Supplementary file 1 [file plants-11-00649-s001.zip]

Archive with 3 entries (3 files):
- Supplement File S1.pdf
- Supplement File S2.pdf
- Supplement File S3.pdf
